# Supplementary material for: Dietary Olive Leaf Extract Differentially Modulates Antioxidant Defense of Normal and Aeromonas hydrophila-Infected Common Carp (Cyprinus carpio) via Keap1/Nrf2 Pathway Signaling: A Phytochemical and Biological Link
Source: Animals (Basel). 2023 Jul 6;13(13):2229. doi: 10.3390/ani13132229 (PMC10339993; doi:10.3390/ani13132229)
Supplement: Supplementary file 1 [file animals-13-02229-s001.zip]

Archive with 1 entries (1 files):
- animals-2421902-supplementary.pdf
